# Supplementary material for: miR-765 induces angiogenesis by inhibiting dipeptidyl peptidase 4 and increasing fibroblast growth factor 2
Source: BBA Adv. 2026 Apr 29;9:100193. doi: 10.1016/j.bbadva.2026.100193 (PMC13158388; doi:10.1016/j.bbadva.2026.100193)
Supplement: Supplementary file 2 [file mmc2.zip]

Archive with 1 entries (1 files):
- Supplementary Figure 2 miR-765.tif
